# Supplementary material for: Using Generic and Disease-Specific Measures to Assess Quality of Life before and after 12 Months of Hearing Implant Use: A Prospective, Longitudinal, Multicenter, Observational Clinical Study
Source: Int J Environ Res Public Health. 2022 Feb 22;19(5):2503. doi: 10.3390/ijerph19052503 (PMC8909702; doi:10.3390/ijerph19052503)
Supplement: Supplementary file 1 [file ijerph-19-02503-s001.zip]

Archive with 1 entries (1 files):
- ijerph-1574816-supplementary.pdf
